# Supplementary material for: Global Analysis of Transcriptome Responses and Gene Expression Profiles to Cold Stress of Jatropha curcas L
Source: PLoS One. 2013 Dec 9;8(12):e82817. doi: 10.1371/journal.pone.0082817 (PMC3857291; doi:10.1371/journal.pone.0082817)
Supplement: Table S2 — Novel genes of Jatropha curcas commonly expressed at three time points. (XLS) [file pone.0082817.s002.xls]

## Sheet: Novel genes
Unigene	Raw expression-A	Raw expression-B	Raw expression-C	Raw expression-D	blast Nr
CL884.Contig1_JC-CK_1A	0	1146	188	1435	gi|255580529|ref|XP_002531089.1|/8.9382e-64/chaperone protein DNAj, putative [Ricinus communis]
Unigene739_JC-CK_1A	0	926	270	2148	gi|356562991|ref|XP_003549750.1|/6.7112e-51/PREDICTED: cucumber peeling cupredoxin-like [Glycine max]
Unigene1239_JC-CK_1A	0	911	33	632	gi|255544268|ref|XP_002513196.1|/3.57095e-09/conserved hypothetical protein [Ricinus communis]
Unigene790_JC-CK_1A	0	486	31	2080	gi|315937236|gb|ADU56176.1|/1.43634e-71/major allergen Pru ar [Jatropha curcas]
Unigene2608_JC-CK_1A	0	457	135	637	gi|255562060|ref|XP_002522038.1|/0/Receptor protein kinase CLAVATA1 precursor, putative [Ricinus communis]
Unigene1857_JC-CK_1A	0	353	21	309	gi|255544568|ref|XP_002513345.1|/2.78598e-39/cytochrome P450, putative [Ricinus communis]
Unigene4033_JC-CK_1A	0	248	36	148	gi|224141957|ref|XP_002324327.1|/3.29042e-51/predicted protein [Populus trichocarpa]
Unigene9258_JC-CK_1A	0	246	122	25	gi|224121090|ref|XP_002330901.1|/2.29243e-49/predicted protein [Populus trichocarpa]
CL210.Contig1_JC-CK_1A	0	221	43	103	gi|255564321|ref|XP_002523157.1|/0/Reticuline oxidase precursor, putative [Ricinus communis]
Unigene5398_JC-CK_1A	0	208	15	105	gi|224079043|ref|XP_002305727.1|/1.50579e-26/predicted protein [Populus trichocarpa]
CL4339.Contig1_JC-CK_1A	0	163	36	86	gi|255560820|ref|XP_002521423.1|/0/Rotenone-insensitive NADH-ubiquinone oxidoreductase, mitochondrial precursor, putative [Ricinus communis]
Unigene5898_JC-CK_1A	0	158	45	459	-
Unigene2217_JC-CK_1A	0	141	16	36	gi|255571859|ref|XP_002526872.1|/0/conserved hypothetical protein [Ricinus communis]
Unigene2558_JC-CK_1A	0	126	69	277	gi|255584052|ref|XP_002532770.1|/5.73507e-89/DNA binding protein, putative [Ricinus communis]
Unigene3466_JC-CK_1A	0	101	63	287	gi|255564958|ref|XP_002523472.1|/0/cytochrome P450, putative [Ricinus communis]
Unigene1501_JC-CK_1A	0	89	19	221	gi|255583568|ref|XP_002532540.1|/1.2079e-91/syntaxin, plant, putative [Ricinus communis]
Unigene2535_JC-CK_1A	0	88	255	117	gi|254935149|gb|ACT87982.1|/0/gibberellin 2-oxidase [Jatropha curcas]
Unigene2573_JC-CK_1A	0	83	17	20	gi|341604895|gb|AEK82608.1|/2.35799e-112/ethylene-responsive element binding protein 1 [Hevea brasiliensis]
Unigene14175_JC-CK_1A	0	71	92	263	-
Unigene3288_JC-CK_1A	0	55	18	38	gi|255547774|ref|XP_002514944.1|/6.98111e-18/ubiquitin-protein ligase, putative [Ricinus communis]
CL1680.Contig1_JC-CK_1A	0	55	18	15	gi|171452362|dbj|BAG15872.1|/0/transcription factor [Bruguiera gymnorhiza]
Unigene1839_JC-CK_1A	0	51	23	26	gi|255557010|ref|XP_002519538.1|/3.34067e-10/conserved hypothetical protein [Ricinus communis]
Unigene928_JC-CK_1A	0	45	197	224	gi|224125358|ref|XP_002319566.1|/0/cytochrome P450 probable flavone synthase [Populus trichocarpa]
Unigene6237_JC-CK_1A	0	45	22	80	gi|255561056|ref|XP_002521540.1|/1.77299e-109/Benzoate carboxyl methyltransferase, putative [Ricinus communis]
Unigene7819_JC-CK_1A	0	44	26	88	gi|255613279|ref|XP_002539494.1|/8.62374e-25/conserved hypothetical protein [Ricinus communis]
Unigene1346_JC-CK_1A	0	42	30	361	gi|224090861|ref|XP_002309105.1|/1.68644e-68/predicted protein [Populus trichocarpa]
Unigene5251_JC-CK_1A	0	41	14	60	gi|224132566|ref|XP_002321354.1|/6.44843e-175/predicted protein [Populus trichocarpa]
Unigene1792_JC-CK_1A	0	40	18	114	gi|255575730|ref|XP_002528764.1|/0/conserved hypothetical protein [Ricinus communis]
Unigene1086_JC-CK_1A	0	39	33	126	gi|255551719|ref|XP_002516905.1|/2.30008e-81/conserved hypothetical protein [Ricinus communis]
Unigene612_JC-CK_1A	0	39	42	19	gi|255577159|ref|XP_002529463.1|/2.31605e-66/conserved hypothetical protein [Ricinus communis]
Unigene25174_JC-CK_1A	0	39	22	16	-
Unigene2594_JC-CK_1A	0	32	69	78	gi|255564132|ref|XP_002523063.1|/0/multidrug resistance-associated protein 2, 6 (mrp2, 6), abc-transoprter, putative [Ricinus communis]
Unigene9862_JC-CK_1A	0	31	17	18	-
Unigene2444_JC-CK_1A	0	30	18	24	gi|255583748|ref|XP_002532627.1|/0/conserved hypothetical protein [Ricinus communis]
Unigene12791_JC-CK_1A	0	30	18	75	-
Unigene7216_JC-CK_1A	0	29	13	32	gi|255559605|ref|XP_002520822.1|/0/amino acid transporter, putative [Ricinus communis]
Unigene8998_JC-CK_1A	0	26	18	52	gi|356516235|ref|XP_003526801.1|/1.7905e-14/PREDICTED: uncharacterized protein LOC100305875 [Glycine max]
Unigene660_JC-CK_1A	0	26	21	36	gi|255558342|ref|XP_002520198.1|/0/pyruvate dehydrogenase, putative [Ricinus communis]
Unigene20694_JC-CK_1A	0	23	16	14	-
Unigene16350_JC-CK_1A	0	23	14	39	gi|224129814|ref|XP_002328809.1|/5.92235e-25/methionine s-methyltransferase [Populus trichocarpa]
Unigene16029_JC-CK_1A	0	22	28	15	gi|224070903|ref|XP_002303289.1|/7.23312e-14/predicted protein [Populus trichocarpa]
Unigene675_JC-CK_1A	0	22	84	48	gi|255565623|ref|XP_002523801.1|/9.79079e-30/conserved hypothetical protein [Ricinus communis]
Unigene17474_JC-CK_1A	0	19	16	260	gi|255572075|ref|XP_002526978.1|/2.78339e-23/conserved hypothetical protein [Ricinus communis]
CL3495.Contig1_JC-CK_1A	0	18	14	13	-
Unigene19666_JC-CK_1A	0	17	20	37	-
Unigene4644_JC-CK_1A	0	17	21	48	gi|255587740|ref|XP_002534379.1|/8.86184e-160/pak inhibitor skb15, putative [Ricinus communis]
Unigene20772_JC-CK_1A	0	16	14	54	-
Unigene1986_JC-CK_1A	0	15	38	18	gi|255576879|ref|XP_002529325.1|/6.48913e-140/transferase, putative [Ricinus communis]
Unigene3267_JC-CK_1A	0	15	18	15	gi|255572660|ref|XP_002527263.1|/0/serine carboxypeptidase, putative [Ricinus communis]
CL5164.Contig1_JC-CK_1A	0	15	28	23	gi|255561897|ref|XP_002521957.1|/0/ethylene receptor, putative [Ricinus communis]
Unigene4247_JC-CK_1A	0	15	21	60	-
Unigene3916_JC-CK_1A	0	15	22	23	gi|224096716|ref|XP_002310709.1|/0/glycosyl transferase, CAZy family GT43 [Populus trichocarpa]
Unigene10927_JC-CK_1A	0	15	18	25	gi|255555565|ref|XP_002518819.1|/6.0313e-54/DNA binding protein, putative [Ricinus communis]
Unigene23880_JC-CK_1A	0	14	26	24	gi|224171113|ref|XP_002339460.1|/4.26785e-15/predicted protein [Populus trichocarpa]
Unigene7318_JC-CK_1A	0	14	13	20	gi|343887282|dbj|BAK61828.1|/0/hypothetical protein [Citrus unshiu]
Unigene1257_JC-CK_1A	0	14	23	42	gi|118481845|gb|ABK92859.1|/7.2342e-146/unknown [Populus trichocarpa]
Unigene19444_JC-CK_1A	0	14	19	15	gi|255572836|ref|XP_002527350.1|/6.98755e-12/mads box protein, putative [Ricinus communis]
Unigene8755_JC-CK_1A	0	14	16	105	gi|255571654|ref|XP_002526772.1|/7.41045e-20/conserved hypothetical protein [Ricinus communis]
Unigene6191_JC-CK_1A	0	13	26	29	gi|255565935|ref|XP_002523956.1|/0/RAB6-interacting protein, putative [Ricinus communis]
CL2724.Contig3_JC-CK_1A	0	13	24	13	gi|255538432|ref|XP_002510281.1|/2.30244e-169/Protein Z, putative [Ricinus communis]
Unigene18445_JC-CK_1A	0	13	24	98	-
